# Supplementary material for: Repeated Head Exposures to a 5G-3.5 GHz Signal Do Not Alter Behavior but Modify Intracortical Gene Expression in Adult Male Mice
Source: Int J Mol Sci. 2025 Mar 10;26(6):2459. doi: 10.3390/ijms26062459 (PMC11941837; doi:10.3390/ijms26062459)
Supplement: Supplementary file 1 [file ijms-26-02459-s001.zip]

Archive with 1 entries (1 files):
- ijms-3456922-supplementary.pdf
